# Supplementary material for: Data on multiple SARS-CoV-2 surface glycoprotein alignments
Source: Data Brief. 2021 Sep 23;38:107414. doi: 10.1016/j.dib.2021.107414 (PMC8459576; doi:10.1016/j.dib.2021.107414)
Supplement: Supplementary file 1 [file mmc1.xlsx]

## Sheet: Austria
*Country:	Austria
*Date of accession:	2021-04-11
*Number of SARS-CoV-2 spike proteins with unknown amino acids (at least one):	1
*Number of SARS-CoV-2 spike proteins (no unknown amino acid):	34
*Date of computation:	2021-04-11
*Sequences with unknown amino acid:	QSE38224.1
MUTATIONS Report:
Seq: ID:QSE38510.1, Changes: (h->-) p: 69 (v->-) p: 70 (y->-) p: 145 (N->Y) p: 501 (A->D) p: 570 (D->G) p: 614 (P->H) p: 681 (T->I) p: 716 (S->A) p: 982 (D->H) p: 1118
Seq: ID:QSE38132.1, Changes: (D->Y) p: 80 (N->K) p: 439 (D->G) p: 614
Seq: ID:QSE38248.1, Changes: (D->Y) p: 80 (N->K) p: 439 (D->G) p: 614
Seq: ID:QSE38366.1, Changes: (h->-) p: 69 (v->-) p: 70 (y->-) p: 145 (N->Y) p: 501 (A->D) p: 570 (D->G) p: 614 (P->H) p: 681 (T->I) p: 716 (S->A) p: 982 (D->H) p: 1118
Seq: ID:QST76606.1, Changes: (h->-) p: 69 (v->-) p: 70 (y->-) p: 145 (N->Y) p: 501 (A->D) p: 570 (D->G) p: 614 (P->H) p: 681 (T->I) p: 716 (S->A) p: 982 (D->H) p: 1118
Seq: ID:QSE38318.1, Changes: (h->-) p: 69 (v->-) p: 70 (y->-) p: 145 (N->Y) p: 501 (A->D) p: 570 (D->G) p: 614 (P->H) p: 681 (T->I) p: 716 (S->A) p: 982 (D->H) p: 1118
Seq: ID:QST76546.1, Changes: (h->-) p: 69 (v->-) p: 70 (y->-) p: 145 (N->Y) p: 501 (A->D) p: 570 (D->G) p: 614 (P->H) p: 681 (T->I) p: 716 (S->A) p: 982 (D->H) p: 1118
Seq: ID:QSE38294.1, Changes: (h->-) p: 69 (v->-) p: 70 (y->-) p: 145 (N->Y) p: 501 (A->D) p: 570 (D->G) p: 614 (P->H) p: 681 (T->I) p: 716 (S->A) p: 982 (D->H) p: 1118
Seq: ID:QSE38534.1, Changes: (h->-) p: 69 (v->-) p: 70 (y->-) p: 145 (N->Y) p: 501 (A->D) p: 570 (D->G) p: 614 (P->H) p: 681 (T->I) p: 716 (S->A) p: 982 (D->H) p: 1118
Seq: ID:QSE38236.1, Changes: (h->-) p: 69 (v->-) p: 70 (N->K) p: 439 (D->G) p: 614
Seq: ID:QST76474.1, Changes: (h->-) p: 69 (v->-) p: 70 (y->-) p: 145 (S->G) p: 155 (N->Y) p: 501 (A->D) p: 570 (D->G) p: 614 (P->H) p: 681 (T->I) p: 716 (S->A) p: 982 (D->H) p: 1118
Seq: ID:QSE38189.1, Changes: (F->L) p: 565 (D->G) p: 614 (Q->H) p: 677 (T->I) p: 1117
Seq: ID:QSE38462.1, Changes: (h->-) p: 69 (v->-) p: 70 (y->-) p: 145 (N->Y) p: 501 (A->D) p: 570 (D->G) p: 614 (P->H) p: 681 (T->I) p: 716 (S->A) p: 982 (D->H) p: 1118
Seq: ID:QSE38438.1, Changes: (h->-) p: 69 (v->-) p: 70 (y->-) p: 145 (N->Y) p: 501 (A->D) p: 570 (D->G) p: 614 (P->H) p: 681 (T->I) p: 716 (S->A) p: 982 (D->H) p: 1118
Seq: ID:QSE38342.1, Changes: (h->-) p: 69 (v->-) p: 70 (y->-) p: 145 (N->Y) p: 501 (A->D) p: 570 (D->G) p: 614 (P->H) p: 681 (T->I) p: 716 (S->A) p: 982 (D->H) p: 1118
Seq: ID:QSE38201.1, Changes: (h->-) p: 69 (v->-) p: 70 (y->-) p: 145 (N->Y) p: 501 (A->D) p: 570 (D->G) p: 614 (P->H) p: 681 (T->I) p: 716 (S->A) p: 982 (D->H) p: 1118
Seq: ID:QST76654.1, Changes: (h->-) p: 69 (v->-) p: 70 (y->-) p: 145 (N->Y) p: 501 (A->D) p: 570 (D->G) p: 614 (P->H) p: 681 (T->I) p: 716 (S->A) p: 982 (D->H) p: 1118
Seq: ID:QSE38354.1, Changes: (P->L) p: 26 (h->-) p: 69 (v->-) p: 70 (L->F) p: 189 (N->K) p: 439 (D->G) p: 614 (V->I) p: 772
Seq: ID:QSE38330.1, Changes: (h->-) p: 69 (v->-) p: 70 (y->-) p: 145 (N->Y) p: 501 (A->D) p: 570 (D->G) p: 614 (P->H) p: 681 (T->I) p: 716 (S->A) p: 982 (D->H) p: 1118
Seq: ID:QST76558.1, Changes: (D->Y) p: 80 (N->K) p: 439 (D->G) p: 614
Seq: ID:QSE38546.1, Changes: (h->-) p: 69 (v->-) p: 70 (y->-) p: 145 (N->Y) p: 501 (A->D) p: 570 (D->G) p: 614 (P->H) p: 681 (T->I) p: 716 (S->A) p: 982 (D->H) p: 1118
Seq: ID:QST76570.1, Changes: (L->W) p: 8 (h->-) p: 69 (v->-) p: 70 (N->K) p: 439 (D->G) p: 614 (Q->H) p: 926
Seq: ID:QSE38486.1, Changes: (h->-) p: 69 (v->-) p: 70 (y->-) p: 145 (N->Y) p: 501 (A->D) p: 570 (D->G) p: 614 (P->H) p: 681 (T->I) p: 716 (S->A) p: 982 (D->H) p: 1118
Seq: ID:QSE38570.1, Changes: (h->-) p: 69 (v->-) p: 70 (y->-) p: 145 (N->Y) p: 501 (A->D) p: 570 (D->G) p: 614 (P->H) p: 681 (T->I) p: 716 (S->A) p: 982 (D->H) p: 1118
Seq: ID:QSE38402.1, Changes: (h->-) p: 69 (v->-) p: 70 (y->-) p: 145 (N->Y) p: 501 (A->D) p: 570 (D->G) p: 614 (P->H) p: 681 (T->I) p: 716 (S->A) p: 982 (D->H) p: 1118
Seq: ID:QSE38166.1, Changes: (S->N) p: 477 (D->G) p: 614 (D->A) p: 950 (S->F) p: 1196
Seq: ID:QSE38582.1, Changes: (h->-) p: 69 (v->-) p: 70 (y->-) p: 145 (N->Y) p: 501 (A->D) p: 570 (D->G) p: 614 (P->H) p: 681 (T->I) p: 716 (S->A) p: 982 (D->H) p: 1118
Seq: ID:QSE38522.1, Changes: (h->-) p: 69 (v->-) p: 70 (y->-) p: 145 (N->Y) p: 501 (A->D) p: 570 (D->G) p: 614 (P->H) p: 681 (T->I) p: 716 (S->A) p: 982 (D->H) p: 1118
Seq: ID:QST76618.1, Changes: (D->Y) p: 80 (N->K) p: 439 (D->G) p: 614
Seq: ID:QST76510.1, Changes: (h->-) p: 69 (v->-) p: 70 (y->-) p: 145 (S->G) p: 155 (N->Y) p: 501 (A->D) p: 570 (D->G) p: 614 (P->H) p: 681 (T->I) p: 716 (S->A) p: 982 (D->H) p: 1118
Seq: ID:QSE38390.1, Changes: (P->L) p: 9 (S->N) p: 477 (E->K) p: 484 (D->G) p: 614
Seq: ID:QST76522.1, Changes: (D->Y) p: 80 (N->K) p: 439 (D->G) p: 614
Seq: ID:QST76534.1, Changes: (S->F) p: 98 (D->G) p: 614
Seq: ID:QSE38378.1, Changes: (h->-) p: 69 (v->-) p: 70 (y->-) p: 145 (N->Y) p: 501 (A->D) p: 570 (D->G) p: 614 (P->H) p: 681 (T->I) p: 716 (S->A) p: 982 (D->H) p: 1118
Statistic:
Number of amino acid substitutions: 196
Number of amino acid deletions: 72

## Sheet: Belarus
*Country:	Belarus
*Date of accession:	2021-04-11
*Number of SARS-CoV-2 spike proteins with unknown amino acids (at least one):	0
*Number of SARS-CoV-2 spike proteins (no unknown amino acid):	1
*Date of computation:	2021-04-11
*Sequences with unknown amino acid:	None
MUTATIONS Report:
Seq: ID:QSF12403.1, Changes: (T->I) p: 259 (D->G) p: 614 (D->Y) p: 1118
Statistic:
Number of amino acid substitutions: 3
Number of amino acid deletions: 0

## Sheet: Belgium
*Country:	Belgium
*Date of accession:	2021-04-11
*Number of SARS-CoV-2 spike proteins with unknown amino acids (at least one):	0
*Number of SARS-CoV-2 spike proteins (no unknown amino acid):	1
*Date of computation:	2021-04-11
*Sequences with unknown amino acid:	None
MUTATIONS Report:
Seq: ID:QPZ33351.1, Changes: (I->-) p: 68 (H->-) p: 69 (V->-) p: 70 (S->-) p: 71 (G->-) p: 72 (T->-) p: 73 (N->-) p: 74 (G->-) p: 75 (T->-) p: 76 (T->-) p: 676 (Q->-) p: 677 (T->-) p: 678 (N->-) p: 679 (S->-) p: 680 (S->I) p: 813
Statistic:
Number of amino acid substitutions: 1
Number of amino acid deletions: 14

## Sheet: Czech Republic
*Country:	Czech Republic
*Date of accession:	2021-04-11
*Number of SARS-CoV-2 spike proteins with unknown amino acids (at least one):	3
*Number of SARS-CoV-2 spike proteins (no unknown amino acid):	20
*Date of computation:	2021-04-11
*Sequences with unknown amino acid:	QKE49074.1 QJD23153.1 QJD23141.1
MUTATIONS Report:
Seq: ID:QKE10946.1, Changes: (D->G) p: 614
Seq: ID:QKE10982.1, Changes: (D->G) p: 614
Seq: ID:QKE10886.1, Changes: (D->G) p: 614
Seq: ID:QJD23201.1, Changes: (D->G) p: 614
Seq: ID:QKE10874.1, Changes: (D->G) p: 614
Seq: ID:QKE10934.1, Changes: (D->G) p: 614
Seq: ID:QKE10970.1, Changes: (D->G) p: 614
Seq: ID:QKE11006.1, Changes: (D->G) p: 614
Seq: ID:QKE11042.1, Changes: (D->G) p: 614
Seq: ID:QKE11030.1, Changes: (D->G) p: 614
Seq: ID:QJD23165.1, Changes: (D->G) p: 614
Seq: ID:QKE11018.1, Changes: (D->G) p: 614
Seq: ID:QKE10994.1, Changes: (D->G) p: 614
Seq: ID:QJD23177.1, Changes: (D->G) p: 614
Seq: ID:QKE10898.1, Changes: (D->G) p: 614
Seq: ID:QKE10922.1, Changes: (D->G) p: 614
Seq: ID:QKE10910.1, Changes: (D->G) p: 614
Seq: ID:QKE10958.1, Changes: (D->G) p: 614
Seq: ID:QJD23189.1, Changes: (D->G) p: 614
Seq: ID:QJD23213.1, Changes: (D->G) p: 614
Statistic:
Number of amino acid substitutions: 20
Number of amino acid deletions: 0

## Sheet: Finland
*Country:	Finland
*Date of accession:	2021-04-11
*Number of SARS-CoV-2 spike proteins with unknown amino acids (at least one):	0
*Number of SARS-CoV-2 spike proteins (no unknown amino acid):	11
*Date of computation:	2021-04-11
*Sequences with unknown amino acid:	None
MUTATIONS Report:
Seq: ID:QSS76541.1, Changes: (H->Y) p: 49 (Q->-) p: 675 (T->-) p: 676 (Q->-) p: 677 (T->-) p: 678 (N->-) p: 679
Seq: ID:QSS76553.1, Changes: (H->Y) p: 49 (Q->-) p: 675 (T->-) p: 676 (Q->-) p: 677 (T->-) p: 678 (N->-) p: 679
Seq: ID:QSS76505.1, Changes: (D->G) p: 614
Seq: ID:QSS48541.1, Changes: (H->-) p: 69 (V->-) p: 70 (Y->-) p: 145 (N->Y) p: 501 (A->D) p: 570 (D->G) p: 614 (P->H) p: 681 (T->I) p: 716 (A->V) p: 831 (S->A) p: 982 (D->H) p: 1118
Seq: ID:QSS48517.1, Changes: (D->G) p: 614
Seq: ID:QHU79173.2, Changes: (H->Y) p: 49
Seq: ID:QSS48529.1, Changes: (F->Y) p: 59 (P->L) p: 384 (D->G) p: 614 (P->S) p: 812
Seq: ID:QSS76493.1, Changes: (D->G) p: 614
Seq: ID:QSS76529.1, Changes: (H->Y) p: 49 (Q->-) p: 675 (T->-) p: 676 (Q->-) p: 677 (T->-) p: 678 (N->-) p: 679
Seq: ID:QSS76565.1, Changes: (H->Y) p: 49 (Q->-) p: 675 (T->-) p: 676 (Q->-) p: 677 (T->-) p: 678 (N->-) p: 679
Seq: ID:QSS76517.1, Changes: (D->G) p: 614
Statistic:
Number of amino acid substitutions: 21
Number of amino acid deletions: 23

## Sheet: France
*Country:	France
*Date of accession:	2021-04-11
*Number of SARS-CoV-2 spike proteins with unknown amino acids (at least one):	0
*Number of SARS-CoV-2 spike proteins (no unknown amino acid):	77
*Date of computation:	2021-04-11
*Sequences with unknown amino acid:	None
MUTATIONS Report:
Seq: ID:QJT72146.1, Changes: (D->G) p: 614
Seq: ID:QJT72878.1, Changes: (D->G) p: 614
Seq: ID:QJT72926.1, Changes: (D->G) p: 614
Seq: ID:QJT72758.1, Changes: (D->G) p: 614
Seq: ID:QJT72914.1, Changes: (D->G) p: 614
Seq: ID:QJT72326.1, Changes: (D->G) p: 614
Seq: ID:QJT72890.1, Changes: (D->G) p: 614
Seq: ID:QJT72722.1, Changes: (L->F) p: 5 (D->G) p: 614
Seq: ID:QJT72290.1, Changes: (D->G) p: 614
Seq: ID:QJT72494.1, Changes: (D->G) p: 614
Seq: ID:QJT72542.1, Changes: (D->G) p: 614
Seq: ID:QJT72854.1, Changes: (D->G) p: 614
Seq: ID:QJT72938.1, Changes: (D->G) p: 614
Seq: ID:QJT72098.1, Changes: (D->G) p: 614
Seq: ID:QLJ57671.1, Changes: (D->G) p: 614
Seq: ID:QJT72518.1, Changes: (D->G) p: 614
Seq: ID:QJT72470.1, Changes: (T->I) p: 572 (D->G) p: 614
Seq: ID:QJT72422.1, Changes: (D->G) p: 614
Seq: ID:QJT72350.1, Changes: (L->I) p: 176 (A->S) p: 845
Seq: ID:QJT72674.1, Changes: (D->G) p: 614
Seq: ID:QJT72746.1, Changes: (D->G) p: 614
Seq: ID:QJT72170.1, Changes: (D->G) p: 614
Seq: ID:QJT72314.1, Changes: (D->G) p: 614
Seq: ID:QLJ57659.1, Changes: (S->R) p: 247 (D->G) p: 614
Seq: ID:QJT72530.1, Changes: (D->G) p: 614
Seq: ID:QJT72950.1, Changes: (D->G) p: 614
Seq: ID:QJT72362.1, Changes: (D->G) p: 614
Seq: ID:QJT72998.1, Changes: (D->G) p: 614
Seq: ID:QJT72110.1, Changes: (D->G) p: 614
Seq: ID:QJT72158.1, Changes: (D->G) p: 614
Seq: ID:QJT72866.1, Changes: (D->G) p: 614
Seq: ID:QJT72194.1, Changes: (D->G) p: 614
Seq: ID:QJT72710.1, Changes: (A->S) p: 845
Seq: ID:QJT73022.1, Changes: (D->G) p: 614
Seq: ID:QJT72230.1, Changes: (D->G) p: 614
Seq: ID:QJT72182.1, Changes: (A->S) p: 845
Seq: ID:QJT72614.1, Changes: (D->G) p: 614 (T->I) p: 676 (P->L) p: 1162
Seq: ID:QJT72122.1, Changes: (D->G) p: 614
Seq: ID:QJT72626.1, Changes: (A->S) p: 845
Seq: ID:QQV74458.1, Changes: (S->N) p: 477 (D->G) p: 614
Seq: ID:QJT72818.1, Changes: (D->G) p: 614
Seq: ID:QJT72794.1, Changes: (A->S) p: 845
Seq: ID:QJT72698.1, Changes: (D->G) p: 614
Seq: ID:QJT72410.1, Changes: (L->F) p: 5 (D->G) p: 614
Seq: ID:QJT72806.1, Changes: (V->E) p: 382 (D->G) p: 614
Seq: ID:QJT72962.1, Changes: (D->G) p: 614
Seq: ID:QJT72386.1, Changes: (C->F) p: 379 (D->G) p: 614
Seq: ID:QJT72662.1, Changes: (D->G) p: 614
Seq: ID:QJT72650.1, Changes: (D->G) p: 614
Seq: ID:QLJ84625.1, Changes: (D->G) p: 614 (S->G) p: 686
Seq: ID:QJT72734.1, Changes: (D->G) p: 614
Seq: ID:QJT72554.1, Changes: (A->S) p: 845
Seq: ID:QJT72134.1, Changes: (L->F) p: 5
Seq: ID:QJT72254.1, Changes: (D->G) p: 614
Seq: ID:QRG33473.1, Changes: (D->G) p: 614
Seq: ID:QJT72086.1, Changes: (M->I) p: 153 (A->S) p: 845
Seq: ID:QJT72242.1, Changes: (D->G) p: 614 (A->V) p: 1020
Seq: ID:QRI43207.1, Changes: (L->F) p: 18 (D->A) p: 80 (D->G) p: 215 (L->-) p: 242 (A->-) p: 243 (L->-) p: 244 (K->N) p: 417 (E->K) p: 484 (N->Y) p: 501 (D->G) p: 614 (A->V) p: 701
Seq: ID:QJT72374.1, Changes: (D->G) p: 614
Seq: ID:QJT72506.1, Changes: (D->G) p: 614
Seq: ID:QJT72398.1, Changes: (D->G) p: 614
Seq: ID:QJT72338.1, Changes: (D->G) p: 614
Seq: ID:QIX12148.2, Changes: (D->G) p: 614
Seq: ID:QPK91107.1, Changes: (D->G) p: 614
Seq: ID:QJT72902.1, Changes: (D->G) p: 614 (T->I) p: 676 (P->L) p: 1162
Seq: ID:QJT72302.1, Changes: (D->G) p: 614
Seq: ID:QJT72278.1, Changes: (L->F) p: 611 (D->G) p: 614
Seq: ID:QJT72482.1, Changes: (D->G) p: 614
Seq: ID:QJT72638.1, Changes: (D->G) p: 614
Seq: ID:QJT73010.1, Changes: (T->I) p: 240 (D->G) p: 614
Seq: ID:QJT72266.1, Changes: (D->G) p: 614
Seq: ID:QJT72770.1, Changes: (D->G) p: 614
Seq: ID:QJT72602.1, Changes: (D->G) p: 614
Seq: ID:QJT72206.1, Changes: (D->G) p: 614
Seq: ID:QJT72830.1, Changes: (D->G) p: 614
Seq: ID:QJT73034.1, Changes: (T->N) p: 553
Seq: ID:QJT72566.1, Changes: (D->G) p: 614
Statistic:
Number of amino acid substitutions: 101
Number of amino acid deletions: 3

## Sheet: Germany
*Country:	Germany
*Date of accession:	2021-04-11
*Number of SARS-CoV-2 spike proteins with unknown amino acids (at least one):	5
*Number of SARS-CoV-2 spike proteins (no unknown amino acid):	62
*Date of computation:	2021-04-11
*Sequences with unknown amino acid:	QKM76906.1 QKM76630.1 QKM76870.1 QKM76546.1 QKM76738.1
MUTATIONS Report:
Seq: ID:QKM76654.1, Changes: (D->G) p: 614
Seq: ID:QKM76390.1, Changes: (D->G) p: 614
Seq: ID:QKM76618.1, Changes: (D->G) p: 614
Seq: ID:QLC48599.1, Changes: (D->G) p: 614
Seq: ID:QLC48527.1, Changes: (D->G) p: 614
Seq: ID:QLC48551.1, Changes: (D->G) p: 614
Seq: ID:QKM76426.1, Changes: (D->G) p: 614
Seq: ID:QJW69163.1, Changes: (D->G) p: 614
Seq: ID:QLC48563.1, Changes: (D->G) p: 614
Seq: ID:QTH25075.1, Changes: (H->-) p: 69 (V->-) p: 70 (Y->-) p: 145 (N->Y) p: 501 (A->D) p: 570 (D->G) p: 614 (P->H) p: 681 (T->I) p: 716 (S->A) p: 982 (D->H) p: 1118
Seq: ID:QKM76594.1, Changes: (D->G) p: 614
Seq: ID:QJC19467.1, Changes: (D->G) p: 614
Seq: ID:QJW69295.1, Changes: (D->G) p: 614
Seq: ID:QJC19431.1, Changes: (D->G) p: 614
Seq: ID:QKM76354.1, Changes: (D->G) p: 614
Seq: ID:QKM76690.1, Changes: (D->G) p: 614
Seq: ID:QKM76606.1, Changes: (D->G) p: 614
Seq: ID:QJW69259.1, Changes: (D->G) p: 614
Seq: ID:QMU84837.1, Changes: (D->G) p: 614
Seq: ID:QKM76762.1, Changes: (D->G) p: 614
Seq: ID:QTH25063.1, Changes: (E->K) p: 484 (D->G) p: 614 (V->F) p: 1176
Seq: ID:QIX07431.1, Changes: (D->G) p: 614
Seq: ID:QKM76438.1, Changes: (D->G) p: 614
Seq: ID:QJW69211.1, Changes: (D->G) p: 614
Seq: ID:QKM76534.1, Changes: (D->G) p: 614
Seq: ID:QKM76474.1, Changes: (D->G) p: 614
Seq: ID:QJW69175.1, Changes: (D->G) p: 614
Seq: ID:QNI24996.1, Changes: (D->G) p: 614
Seq: ID:QKM76366.1, Changes: (T->I) p: 22
Seq: ID:QJW69199.1, Changes: (D->G) p: 614
Seq: ID:QLC48515.1, Changes: (D->G) p: 614
Seq: ID:QKM76414.1, Changes: (D->G) p: 614
Seq: ID:QJW69187.1, Changes: (D->G) p: 614
Seq: ID:QJW69307.1, Changes: (D->G) p: 614
Seq: ID:QJW69247.1, Changes: (D->G) p: 614
Seq: ID:QJW69223.1, Changes: (D->G) p: 614
Seq: ID:QKM76570.1, Changes: (D->G) p: 614
Seq: ID:QMU84825.1, Changes: (D->G) p: 614
Seq: ID:QKM76462.1, Changes: (D->G) p: 614
Seq: ID:QKM76510.1, Changes: (D->G) p: 614
Seq: ID:QJW69151.1, Changes: (D->G) p: 614
Seq: ID:QJC19443.1, Changes: (D->G) p: 614
Seq: ID:QKM76522.1, Changes: (D->G) p: 614
Seq: ID:QPZ33363.1, Changes: (D->G) p: 614
Seq: ID:QKM76582.1, Changes: (D->G) p: 614
Seq: ID:QJW69271.1, Changes: (D->G) p: 614
Seq: ID:QLC48587.1, Changes: (D->G) p: 614
Seq: ID:QLC48539.1, Changes: (D->G) p: 614
Seq: ID:QJW69283.1, Changes: (D->G) p: 614
Seq: ID:QTH25051.1, Changes: (D->A) p: 80 (D->G) p: 215 (L->-) p: 242 (A->-) p: 243 (L->-) p: 244 (K->N) p: 417 (E->K) p: 484 (N->Y) p: 501 (D->G) p: 614 (A->V) p: 701 (Q->L) p: 836
Seq: ID:QKM76678.1, Changes: (D->G) p: 614
Seq: ID:QKM76666.1, Changes: (D->G) p: 614
Seq: ID:QJC19455.1, Changes: (K->R) p: 558
Seq: ID:QJW69235.1, Changes: (S->F) p: 254 (D->G) p: 614
Seq: ID:QKM76702.1, Changes: (D->G) p: 614
Seq: ID:QKF30850.1, Changes: (H->Y) p: 49
Seq: ID:QJC19479.1, Changes: (D->G) p: 614
Seq: ID:QKM76642.1, Changes: (D->G) p: 614
Seq: ID:QLC48575.1, Changes: (D->G) p: 614
Seq: ID:QLC48611.1, Changes: (D->G) p: 614
Seq: ID:QKM76774.1, Changes: (D->G) p: 614
Seq: ID:QRW41634.1, Changes: (D->G) p: 614
Statistic:
Number of amino acid substitutions: 78
Number of amino acid deletions: 6

## Sheet: Greece
*Country:	Greece
*Date of accession:	2021-04-11
*Number of SARS-CoV-2 spike proteins with unknown amino acids (at least one):	0
*Number of SARS-CoV-2 spike proteins (no unknown amino acid):	80
*Date of computation:	2021-04-11
*Sequences with unknown amino acid:	None
MUTATIONS Report:
Seq: ID:QJS53818.1, Changes: (D->G) p: 614
Seq: ID:QJS54166.1, Changes: (D->G) p: 614
Seq: ID:QJS54202.1, Changes: (D->G) p: 614
Seq: ID:QJS54346.1, Changes: (D->G) p: 614
Seq: ID:QJS54034.1, Changes: (D->G) p: 614
Seq: ID:QJS54310.1, Changes: (D->G) p: 614
Seq: ID:QJS53350.1, Changes: (D->G) p: 614
Seq: ID:QJS54010.1, Changes: (D->G) p: 614
Seq: ID:QJS53758.1, Changes: (D->G) p: 614
Seq: ID:QJS54322.1, Changes: (D->G) p: 614
Seq: ID:QJS53530.1, Changes: (D->G) p: 614
Seq: ID:QJS54154.1, Changes: (D->G) p: 614
Seq: ID:QJS54058.1, Changes: (D->G) p: 614
Seq: ID:QJS54406.1, Changes: (D->G) p: 614
Seq: ID:QJS53614.1, Changes: (D->G) p: 614
Seq: ID:QJS54190.1, Changes: (D->G) p: 614
Seq: ID:QJS54250.1, Changes: (D->G) p: 614
Seq: ID:QJS54262.1, Changes: (D->G) p: 614
Seq: ID:QJS53410.1, Changes: (N->D) p: 188 (D->G) p: 614
Seq: ID:QJS53374.1, Changes: (D->G) p: 614
Seq: ID:QJS54226.1, Changes: (D->G) p: 614
Seq: ID:QJS54214.1, Changes: (D->G) p: 614
Seq: ID:QJS53650.1, Changes: (D->G) p: 614
Seq: ID:QJS53830.1, Changes: (D->G) p: 614
Seq: ID:QJS54178.1, Changes: (D->G) p: 614
Seq: ID:QJS53566.1, Changes: (D->G) p: 614
Seq: ID:QIZ16571.1, Changes: (D->G) p: 614
Seq: ID:QJS53806.1, Changes: (D->G) p: 614
Seq: ID:QJS53866.1, Changes: (D->G) p: 614
Seq: ID:QJS53542.1, Changes: (D->G) p: 614
Seq: ID:QJS53338.1, Changes: (D->G) p: 614
Seq: ID:QJS53962.1, Changes: (D->G) p: 614
Seq: ID:QJS53602.1, Changes: (D->G) p: 614
Seq: ID:QJS54286.1, Changes: (D->G) p: 614 (G->V) p: 769
Seq: ID:QJS54334.1, Changes: (D->G) p: 614
Seq: ID:QIZ16559.1, Changes: (I->V) p: 197
Seq: ID:QJS53782.1, Changes: (D->G) p: 614
Seq: ID:QJS53398.1, Changes: (V->L) p: 1122
Seq: ID:QJS54118.1, Changes: (D->G) p: 614
Seq: ID:QJS53506.1, Changes: (D->G) p: 614 (H->Y) p: 1101 (K->N) p: 1191
Seq: ID:QJS54094.1, Changes: (D->G) p: 614
Seq: ID:QJS54106.1, Changes: (T->P) p: 393 (D->G) p: 614
Seq: ID:QJS53878.1, Changes: (D->G) p: 614
Seq: ID:QJS53458.1, Changes: (D->G) p: 614
Seq: ID:QJS54046.1, Changes: (D->G) p: 614
Seq: ID:QJS53998.1, Changes: (D->G) p: 614
Seq: ID:QJS53590.1, Changes: (D->G) p: 614
Seq: ID:QJS53794.1, Changes: (D->G) p: 614
Seq: ID:QJS53770.1, Changes: (D->G) p: 614
Seq: ID:QIZ16547.1, Changes: (D->G) p: 614
Seq: ID:QJS53710.1, Changes: (D->G) p: 614
Seq: ID:QIZ16535.1, Changes: (D->G) p: 614
Seq: ID:QJS53914.1, Changes: (D->G) p: 614
Seq: ID:QJS53746.1, Changes: (D->G) p: 614
Seq: ID:QJS54298.1, Changes: (D->G) p: 614
Seq: ID:QJS53662.1, Changes: (D->G) p: 614
Seq: ID:QJS54454.1, Changes: (D->G) p: 614
Seq: ID:QJS53842.1, Changes: (D->G) p: 614
Seq: ID:QJS53578.1, Changes: (D->G) p: 614 (A->S) p: 892
Seq: ID:QJS53890.1, Changes: (D->G) p: 614
Seq: ID:QJS54418.1, Changes: (D->G) p: 614
Seq: ID:QJS54238.1, Changes: (D->G) p: 614
Seq: ID:QJS53446.1, Changes: (D->G) p: 614
Seq: ID:QJS54274.1, Changes: (D->G) p: 614
Seq: ID:QJS53638.1, Changes: (D->G) p: 614
Seq: ID:QJS53386.1, Changes: (D->G) p: 614 (Y->D) p: 789
Seq: ID:QJS53434.1, Changes: (D->G) p: 614
Seq: ID:QJS53422.1, Changes: (D->G) p: 614
Seq: ID:QJS53902.1, Changes: (D->G) p: 614
Seq: ID:QJS54358.1, Changes: (D->G) p: 614
Seq: ID:QJS54070.1, Changes: (D->G) p: 614
Seq: ID:QJS53470.1, Changes: (D->G) p: 614
Seq: ID:QJS53986.1, Changes: (D->G) p: 614
Seq: ID:QJS53626.1, Changes: (D->G) p: 614
Seq: ID:QJS53362.1, Changes: (D->G) p: 614
Seq: ID:QJS53974.1, Changes: (D->G) p: 614
Seq: ID:QJS54130.1, Changes: (D->G) p: 614
Seq: ID:QJS53494.1, Changes: (I->V) p: 197
Seq: ID:QJS54394.1, Changes: (D->G) p: 614
Seq: ID:QJS53854.1, Changes: (D->G) p: 614
Statistic:
Number of amino acid substitutions: 87
Number of amino acid deletions: 0

## Sheet: Italy
*Country:	Italy
*Date of accession:	2021-04-12
*Number of SARS-CoV-2 spike proteins with unknown amino acids (at least one):	5
*Number of SARS-CoV-2 spike proteins (no unknown amino acid):	66
*Date of computation:	2021-04-12
*Sequences with unknown amino acid:	QOL78190.1 QJW69070.1 QJU71765.1 QJW69058.1 QPN00823.1
MUTATIONS Report:
Seq: ID:QOL78130.1, Changes: (D->G) p: 614 (I->V) p: 870
Seq: ID:QJW68986.1, Changes: (D->G) p: 614
Seq: ID:QNG39480.1, Changes: (T->I) p: 299 (D->G) p: 614
Seq: ID:QLB38609.1, Changes: (D->G) p: 614
Seq: ID:QQX93988.1, Changes: (D->G) p: 614
Seq: ID:QQD88998.1, Changes: (D->G) p: 614
Seq: ID:QQD89106.1, Changes: (D->G) p: 614
Seq: ID:QLG97054.1, Changes: (D->G) p: 614
Seq: ID:QQL92050.1, Changes: (I->-) p: 68 (H->-) p: 69 (V->I) p: 70 (Y->-) p: 145 (N->Y) p: 501 (A->D) p: 570 (D->G) p: 614 (P->H) p: 681 (T->I) p: 716 (S->A) p: 982 (D->H) p: 1118
Seq: ID:QTK16402.1, Changes: (I->-) p: 68 (H->-) p: 69 (V->I) p: 70 (Y->-) p: 145 (N->Y) p: 501 (A->D) p: 570 (D->G) p: 614 (P->H) p: 681 (T->I) p: 716 (S->A) p: 982 (D->H) p: 1118
Seq: ID:QKE43703.1, Changes: (D->G) p: 614
Seq: ID:QQD89082.1, Changes: (D->G) p: 614
Seq: ID:QKS67467.1, Changes: (D->G) p: 614
Seq: ID:QOL78154.1, Changes: (M->I) p: 153 (D->G) p: 614
Seq: ID:QJW69022.1, Changes: (D->G) p: 614
Seq: ID:QJW69034.1, Changes: (D->G) p: 614
Seq: ID:QQD89034.1, Changes: (D->G) p: 614
Seq: ID:QRX39401.1, Changes: (L->F) p: 18 (T->N) p: 20 (P->S) p: 26 (D->Y) p: 138 (R->S) p: 190 (K->T) p: 417 (E->K) p: 484 (N->Y) p: 501 (D->G) p: 614 (H->Y) p: 655 (T->I) p: 1027 (V->F) p: 1176
Seq: ID:QQD89130.1, Changes: (D->G) p: 614
Seq: ID:QQD89094.1, Changes: (D->G) p: 614
Seq: ID:QJW69046.1, Changes: (D->G) p: 614
Seq: ID:QKE32976.1, Changes: (D->G) p: 614
Seq: ID:QKE43667.1, Changes: (D->G) p: 614
Seq: ID:QQS80838.2, Changes: (I->-) p: 68 (H->-) p: 69 (V->I) p: 70 (Y->-) p: 145 (N->Y) p: 501 (A->D) p: 570 (D->G) p: 614 (P->H) p: 681 (T->I) p: 716 (S->A) p: 982 (D->H) p: 1118
Seq: ID:QQI07490.2, Changes: (I->-) p: 68 (H->-) p: 69 (V->I) p: 70 (N->K) p: 439 (D->G) p: 614 (D->Y) p: 1146
Seq: ID:QQD89010.1, Changes: (L->F) p: 5 (D->G) p: 614
Seq: ID:QPN00919.1, Changes: (T->I) p: 1009
Seq: ID:QQM17625.1, Changes: (I->-) p: 68 (H->-) p: 69 (V->I) p: 70 (Y->-) p: 145 (N->Y) p: 501 (A->D) p: 570 (D->G) p: 614 (P->H) p: 681 (T->I) p: 716 (S->A) p: 982 (D->H) p: 1118
Seq: ID:QJW69010.1, Changes: (D->G) p: 614
Seq: ID:QTK04749.1, Changes: (Q->R) p: 52 (A->V) p: 67 (I->-) p: 68 (H->-) p: 69 (V->I) p: 70 (Y->-) p: 145 (M->T) p: 153 (V->L) p: 401 (E->K) p: 484 (D->G) p: 614 (Q->H) p: 677 (F->L) p: 888
Seq: ID:QQX93976.1, Changes: (D->G) p: 614
Seq: ID:QQI07514.2, Changes: (I->-) p: 68 (H->-) p: 69 (V->I) p: 70 (Y->-) p: 145 (N->Y) p: 501 (A->D) p: 570 (D->G) p: 614 (P->H) p: 681 (T->I) p: 716 (S->A) p: 982 (D->H) p: 1118
Seq: ID:QKE43691.1, Changes: (L->F) p: 5 (D->G) p: 614
Seq: ID:QKE43715.1, Changes: (D->G) p: 614
Seq: ID:QRZ59092.1, Changes: (D->G) p: 614
Seq: ID:QQI07502.2, Changes: (I->-) p: 68 (H->-) p: 69 (V->I) p: 70 (N->K) p: 439 (D->G) p: 614
Seq: ID:QQD89118.1, Changes: (D->G) p: 614
Seq: ID:QQD89070.1, Changes: (D->G) p: 614
Seq: ID:QKE43727.1, Changes: (D->G) p: 614
Seq: ID:QNN93027.1, Changes: (D->G) p: 614
Seq: ID:QQP27500.1, Changes: (I->M) p: 68 (H->P) p: 69 (V->I) p: 70 (N->K) p: 439 (D->G) p: 614 (D->Y) p: 1146
Seq: ID:QKE45430.1, Changes: (D->G) p: 614
Seq: ID:QOL78202.1, Changes: (D->G) p: 614
Seq: ID:QOL78226.1, Changes: (D->G) p: 614
Seq: ID:QTE05846.1, Changes: (L->F) p: 18 (D->A) p: 80 (D->G) p: 215 (L->-) p: 242 (A->-) p: 243 (L->-) p: 244 (K->N) p: 417 (E->K) p: 484 (N->Y) p: 501 (D->G) p: 614 (A->V) p: 701
Seq: ID:QSO45350.1, Changes: (I->-) p: 68 (H->-) p: 69 (V->I) p: 70 (Y->-) p: 145 (N->Y) p: 501 (A->D) p: 570 (D->G) p: 614 (P->H) p: 681 (T->I) p: 716 (S->A) p: 982 (D->H) p: 1118
Seq: ID:QOL78118.1, Changes: (D->G) p: 614
Seq: ID:QTE07283.1, Changes: (L->F) p: 5 (L->F) p: 18 (H->Y) p: 49 (N->K) p: 440 (K->N) p: 444 (D->G) p: 614
Seq: ID:QQO81290.1, Changes: (D->G) p: 614
Seq: ID:QJW68998.1, Changes: (D->G) p: 614
Seq: ID:QQQ16635.1, Changes: (D->G) p: 614
Seq: ID:QQD89046.1, Changes: (T->I) p: 76 (D->G) p: 614
Seq: ID:QJW68968.1, Changes: (D->G) p: 614
Seq: ID:QQD89058.1, Changes: (T->I) p: 76 (D->G) p: 614
Seq: ID:QQP27512.1, Changes: (I->-) p: 68 (H->-) p: 69 (V->I) p: 70 (Y->-) p: 145 (N->Y) p: 501 (A->D) p: 570 (D->G) p: 614 (P->H) p: 681 (T->I) p: 716 (S->A) p: 982 (D->H) p: 1118
Seq: ID:QOL78178.1, Changes: (D->G) p: 614
Seq: ID:QNN94958.1, Changes: (D->G) p: 614
Seq: ID:QRX39425.1, Changes: (L->F) p: 18 (T->N) p: 20 (P->S) p: 26 (D->Y) p: 138 (R->S) p: 190 (K->T) p: 417 (E->K) p: 484 (N->Y) p: 501 (D->G) p: 614 (H->Y) p: 655 (T->I) p: 1027 (V->F) p: 1176
Seq: ID:QOL78166.1, Changes: (M->I) p: 153 (D->G) p: 614
Seq: ID:QKE43679.1, Changes: (D->G) p: 614
Seq: ID:QQX94000.1, Changes: (D->G) p: 614
Seq: ID:QRZ59106.1, Changes: (A->V) p: 222 (D->G) p: 614
Seq: ID:QQD89022.1, Changes: (D->G) p: 614
Seq: ID:QOL78142.1, Changes: (D->G) p: 614
Seq: ID:QOL78214.1, Changes: (D->G) p: 614
Seq: ID:QTD79351.1, Changes: (Y->F) p: 144 (A->V) p: 222 (D->G) p: 614
Statistic:
Number of amino acid substitutions: 178
Number of amino acid deletions: 31

## Sheet: Malta
*Country:	Malta
*Date of accession:	2021-04-12
*Number of SARS-CoV-2 spike proteins with unknown amino acids (at least one):	0
*Number of SARS-CoV-2 spike proteins (no unknown amino acid):	4
*Date of computation:	2021-04-12
*Sequences with unknown amino acid:	None
MUTATIONS Report:
Seq: ID:QOI53461.1, Changes: (D->G) p: 614 (T->I) p: 723
Seq: ID:QOI53508.1, Changes: (D->G) p: 614 (T->I) p: 723
Seq: ID:QOI53496.1, Changes: (D->G) p: 614 (T->I) p: 723 (S->F) p: 940
Seq: ID:QOI53473.1, Changes: (D->G) p: 614 (T->I) p: 723
Statistic:
Number of amino acid substitutions: 9
Number of amino acid deletions: 0

[truncated: 8 more sheets: Netherlands, Poland, Portugal, Russia, Serbia, Spain, Sweden, United Kingdom]
